# Supplementary material for: The Role of a Cholecystokinin Receptor Antagonist in the Management of Chronic Pancreatitis: A Phase 1 Trial
Source: Pharmaceutics. 2024 Apr 30;16(5):611. doi: 10.3390/pharmaceutics16050611 (PMC11125239; doi:10.3390/pharmaceutics16050611)
Supplement: Supplementary file 1 [file pharmaceutics-16-00611-s001.zip]

Archive with 1 entries (1 files):
- pharmaceutics-2921022-supplementary.pdf
